# Supplementary material for: Adjuvant endocrine therapy with cyclin-dependent kinase 4/6 inhibitor, ribociclib, for localized hormone receptor-positive/HER2– breast cancer (LEADER)
Source: NPJ Breast Cancer. 2025 Jan 7;11:2. doi: 10.1038/s41523-024-00708-5 (PMC11707077; doi:10.1038/s41523-024-00708-5)
Supplement: Supplementary file 2 — Supplementary DNA Sequencing Data [file 41523_2024_708_MOESM2_ESM.xlsx]

## Sheet: Sheet1
Primary_Institute_Patient_ID	Timepoint_ID	Plasma_Sample_Level_Call	EST_MTM/mL
ETA-01	1	Negative	0
ETA-01	2	Negative	0
ETA-02	1	Negative	0
ETA-02	2	Negative	0
ETA-02	3	Negative	0
ETA-03	1	Negative	0
ETA-03	2	Negative	0
ETA-03	3	Negative	0
ETA-07	1	Negative	0
ETA-07	2	Negative	0
ETA-07	3	Negative	0
ETA-10	1	Negative	0
ETA-10	2	Negative	0
ETA-11	1	Negative	0
ETA-11	2	Negative	0
ETA-15	1	Negative	0
ETA-15	2	Negative	0
ETA-17	1	Negative	0
ETA-17	2	Negative	0
ETA-17	3	Negative	0
ETA-20	1	Negative	0
ETA-20	2	Positive	0.07
ETA-22	1	Negative	0
ETA-22	2	Negative	0
ETA-24	1	Negative	0
ETA-24	2	Negative	0
ETA-24	3	Negative	0
ETA-25	1	Negative	0
ETA-25	2	Negative	0
ETA-26	1	Negative	0
ETA-26	2	Negative	0
ETA-28	1	Negative	0
ETA-28	2	Negative	0
ETA-28	3	Negative	0
ETA-29	1	Negative	0
ETA-29	2	Negative	0
ETA-30	1	Negative	0
ETA-30	2	Negative	0
ETA-30	3	Negative	0
ETA-31	1	Negative	0
ETA-31	2	Negative	0
ETA-47	1	Negative	0
ETA-47	2	Negative	0
ETA-47	3	Negative	0
ETA-49	1	Negative	0
ETA-49	2	Negative	0
ETA-49	3	Positive	0.15
ETA-50	1	Negative	0
ETA-50	2	Negative	0
ETA-50	3	Negative	0
ETA-54	1	Negative	0
ETA-54	2	Negative	0
ETA-54	3	Negative	0
ETA-56	1	Negative	0
ETA-56	2	Negative	0
ETA-56	3	Negative	0
ETA-59	1	Negative	0
ETA-59	2	Negative	0
ETA-59	3	Negative	0
ETA-61	1	Negative	0
ETA-61	2	Negative	0
ETA-61	3	Negative	0
ETA-63	1	Negative	0
ETA-63	2	Negative	0
ETA-63	3	Negative	0
ETA-64	1	NA	NA
ETA-64	2	Negative	0
ETA-65	1	Negative	0
ETA-65	2	Negative	0
ETA-65	3	Negative	0
ETA-67	1	Negative	0
ETA-68	1	Negative	0
ETA-68	2	Negative	0
ETA-69	1	Negative	0
ETA-69	2	Negative	0
ETA-70	1	Negative	0
ETA-70	2	Negative	0
ETA-72	1	Negative	0
ETA-74	1	Negative	0
ETA-74	2	Negative	0
ETA-74	3	Negative	0
ETA-76	1	Negative	0
ETA-76	2	Negative	0
ETA-77	1	Negative	0
ETA-77	2	Negative	0
ETA-77	3	Negative	0
ETA-79	1	Negative	0
ETA-80	1	Negative	0
ETA-80	2	Negative	0
ETA-80	3	Negative	0
ETA-84	1	Negative	0
ETA-84	2	Negative	0
ETA-84	3	Negative	0
ETA-87	1	Negative	0
ETA-87	2	Negative	0
ETA-87	3	Negative	0
ETA-89	1	Negative	0
ETA-89	2	Negative	0
ETA-90	1	Negative	0
ETA-90	2	Negative	0
ETA-90	3	Negative	0
ETA-97	1	Negative	0
ETA-97	2	Negative	0
ETA-97	3	Negative	0
